# Supplementary material for: In vitro digestion and microbial fermentation of dried food residues, a potential “new” component for pet food, and different non-digestible carbohydrate sources
Source: PLoS One. 2022 Jan 26;17(1):e0262536. doi: 10.1371/journal.pone.0262536 (PMC8791538; doi:10.1371/journal.pone.0262536)
Supplement: S1 Data — (XLSX) [file pone.0262536.s001.xlsx]

## Sheet: Protein digestibility
Test substrate	Protein digestibility (%)
DFRms (sterile dried food residues with meat)	64.434
DFRms (sterile dried food residues with meat)	74.1519
DFRms (sterile dried food residues with meat)	80.1557
DFRms (sterile dried food residues with meat)	74.8638
DFRms (sterile dried food residues with meat)	90.3344
DFRwms (sterile dried food residues without meat)	70.8651
DFRwms (sterile dried food residues without meat)	78.5472
DFRwms (sterile dried food residues without meat)	65.4023
DFRwms (sterile dried food residues without meat)	66.2725
DFRwms (sterile dried food residues without meat)	64.9846
Beet pulp	24.1539
Beet pulp	12.7115
Beet pulp	54.6047
Beet pulp	35.3413
Beet pulp	61.1916
Wheat bran	86.0665
Wheat bran	75.9976
Wheat bran	82.7549
Wheat bran	75.6395
Wheat bran	83.4102
Carrot pomace	45.7132
Carrot pomace	50.8382
Carrot pomace	12.8412
Carrot pomace	45.7917
Carrot pomace	15.831
Brewer´s spent grains	84.5468
Brewer´s spent grains	85.8311
Brewer´s spent grains	93.8889
Brewer´s spent grains	66.084
Brewer´s spent grains	91.7802
DFRm (non-sterile dried food residues with meat)	76.5829
DFRm (non-sterile dried food residues with meat)	74.1261
DFRm (non-sterile dried food residues with meat)	78.0217
DFRm (non-sterile dried food residues with meat)	73.9345
DFRm (non-sterile dried food residues with meat)	66.1518

## Sheet: Fermentation variables
Test substrate	Gas (ml)	pH	DM loss (%)	NH4 (µmol/l)	L-lactate (µmol/ml)	D-lactate (µmol/ml)	Acetic acid (µmol/ml)	Propionic acid (µmol/ml)	i butyric acid (µmol/ml)	n butyric acid (µmol/ml)	i valeric acid (µmol/ml)	n valeric acid (µmol/ml)	Total SCFA (µmol/ml)	Acetic acid (mol %)	Propionic acid (mol %)	i butyric acid (mol %)	n butyric acid (mol %)	i valeric acid (mol %)	n valeric acid (mol %)
DFRms (sterile dried food residues with meat), raw	49.3	6.44	57.2161	19.279	1.94	1.72	11.3079	2.28314	0.10314	3.73811	0.0818659	0.0382828	17.5525	64.4236	13.0075	0.587609	21.2968	0.466406	0.218105
DFRms (sterile dried food residues with meat), raw	47.5	6.26	57.0488	19.5374	1.95	1.88	12.337	2.7011	0.181377	3.84996	0.068267	0.0481568	19.1859	64.3025	14.0786	0.945369	20.0667	0.35582	0.251002
DFRms (sterile dried food residues with meat), raw	50	6.46	50.3803	22.5204	1.74	1.72	10.7138	1.55811	0.123733	4.77681	0.0223726	0.227488	17.4223	61.4947	8.94319	0.710198	27.4178	0.128413	1.30573
DFRms (sterile dried food residues with meat), raw	41.6	7.1	58.8548	21.5116	2.22	1.69	8.18075	1.57958	0.273799	2.92004	0.0849964	0.0220973	13.0613	62.6337	12.0936	2.09627	22.3565	0.650752	0.169182
DFRms (sterile dried food residues with meat), raw	47.3	6.81	54.6354	19.9697	1.64	1.13	6.23597	1.38188	1.17043	3.58888	0	0.0432641	12.4204	50.2074	11.1259	9.42343	28.895	0	0.34833
DFRms (sterile dried food residues with meat), enzymatically pre-digested	49.9	6.39	69.0124	22.6166	0.05	0.53	12.8168	1.04018	0.0405351	3.30452	0.0583981	0	17.2605	74.2554	6.02637	0.234844	19.145	0.338334	0
DFRms (sterile dried food residues with meat), enzymatically pre-digested	45.8	6.49	60.5065	32.8087	0.08	0.36	8.66571	0.749765	0.02647	2.11841	0.034985	0	11.5953	74.7344	6.46609	0.228281	18.2695	0.301716	0
DFRms (sterile dried food residues with meat), enzymatically pre-digested	44.9	6.73	71.1893	25.0549	0.34	0.45	12.0383	1.29397	0.0603364	3.58872	0.0739459	0.0716945	17.1269	70.2885	7.55518	0.35229	20.9537	0.431752	0.418607
DFRms (sterile dried food residues with meat), enzymatically pre-digested	16.2	7.03	63.6602	22.7006	0.15	0.18	6.3148	0.902288	0.210271	2.15946	0.0906415	0	9.67746	65.2527	9.3236	2.17279	22.3143	0.936625	0
DFRms (sterile dried food residues with meat), enzymatically pre-digested	38.8	6.99	64.4884	17.5914	0.24	0.18	5.36556	0.804197	0.840547	1.98155	0	0.0273959	9.01925	59.4901	8.91645	9.31948	21.9702	0	0.303749
DFRwms (sterile dried food residues without meat), raw	33.5	6.29	59.6167	13.6011	2.36	1.48	6.7297	1.97773	0.0590945	2.23321	0.0539336	0.0911688	11.1448	60.384	17.7457	0.530241	20.0381	0.483934	0.818036
DFRwms (sterile dried food residues without meat), raw	30.1	6.5	57.0987	13.0048	3.06	2.43	6.34808	1.40807	0.0734914	1.5491	0.0142252	0.0507103	9.44368	67.2204	14.9102	0.778207	16.4036	0.150632	0.536976
DFRwms (sterile dried food residues without meat), raw	38.4	6.56	58.775	15.058	1.81	1.52	7.23848	1.34016	0.072494	3.39869	0.0561692	0.242489	12.3485	58.6184	10.8528	0.587068	27.5231	0.454867	1.96372
DFRwms (sterile dried food residues without meat), raw	28.2	7.08	56.1381	13.9961	2.29	1.87	4.60914	1.05044	0.322708	1.37681	0.074462	0.0189765	7.45254	61.8466	14.0951	4.33018	18.4744	0.99915	0.254631
DFRwms (sterile dried food residues without meat), raw	35	6.92	53.0636	16.0781	2.15	1.5	9.39047	1.8114	0.0637894	2.80407	0.0701431	0.135252	14.2751	65.7821	12.6892	0.446857	19.6431	0.491366	0.947466
DFRwms (sterile dried food residues without meat), enzymatically pre-digested	49.9	6.48	76.1307	30.1825	0.13	0.45	13.4993	1.27531	0.0432947	3.19209	0.0719468	0	18.0819	74.6562	7.05296	0.239437	17.6535	0.397894	0
DFRwms (sterile dried food residues without meat), enzymatically pre-digested	39.6	6.56	69.3401	34.18	0.04	0.74	12.3738	1.19919	0.0455635	3.32136	0.0586236	0	16.9986	72.7934	7.05466	0.268043	19.5391	0.344874	0
DFRwms (sterile dried food residues without meat), enzymatically pre-digested	36.2	6.89	76.7244	30.0396	0.18	0.28	9.67938	0.660335	0.0784043	1.6412	0.0613742	0.015784	12.1365	79.7544	5.44091	0.646022	13.5229	0.5057	0.130054
DFRwms (sterile dried food residues without meat), enzymatically pre-digested	33.6	6.98	73.9926	22.4337	0.08	0.22	15.6108	2.05538	0.111376	2.12421	0.0899171	0.0183618	20.01	78.0148	10.2718	0.556601	10.6157	0.44936	0.0917631
DFRwms (sterile dried food residues without meat), enzymatically pre-digested	34.8	7.05	71.3366	26.0944	0.16	0.19	10.8356	1.36075	0.929605	2.75085	0.0871561	0.0300643	15.994	67.7477	8.50789	5.81222	17.1993	0.54493	0.187973
Beet pulp, raw	39.3	6.27	44.3047	12.8896	1	0.64	10.5337	2.73096	0.0901556	1.17301	0	0	14.5278	72.5071	18.7981	0.620571	8.07422	0	0
Beet pulp, raw	32.6	6.39	43.0561	12.6238	0.82	0.53	10.6537	2.60997	0.0911126	1.06143	0	0	14.4162	73.9009	18.1044	0.632014	7.36274	0	0
Beet pulp, raw	31.2	6.45	42.4721	10.8683	0.95	0.72	8.20506	1.46991	0.112186	1.6753	0	0.0713787	11.5338	71.139	12.7443	0.972669	14.5251	0	0.618864
Beet pulp, raw	23.9	6.92	47.1694	13.9995	0.14	0.2	9.01644	0.920556	0.0976231	1.8933	0.084916	0	12.0128	75.0567	7.6631	0.812657	15.7606	0.706877	0
Beet pulp, raw	25.1	6.97	43.3376	12.0595	0.76	0.56	6.83181	1.82667	0.258234	0.918546	0	0.0253561	9.86062	69.2838	18.5249	2.61884	9.3153	0	0.257145
Beet pulp, enzymatically pre-digested	38.6	6.32	69.3726	28.4184	0.24	0.47	15.1425	2.18538	0.0868027	3.73781	0.0728657	0	21.2253	71.3415	10.2961	0.408958	17.6101	0.343296	0
Beet pulp, enzymatically pre-digested	48.5	6.35	68.1439	24.0286	0.14	0.19	13.5942	2.25256	0.25828	3.57377	0.0799476	0	19.7588	68.8009	11.4003	1.30717	18.087	0.404618	0
Beet pulp, enzymatically pre-digested	46.6	6.64	58.5018	28.0247	0.22	0.18	14.764	1.85763	0.0799458	3.54687	0.0583307	0.0392051	20.346	72.5648	9.13018	0.392931	17.4327	0.286693	0.192692
Beet pulp, enzymatically pre-digested	26.7	7.04	58.2793	16.8806	0.45	0.47	9.90245	2.37628	0.0937163	0.880443	0	0.00370673	13.2566	74.6983	17.9253	0.706941	6.64155	0	0.0279614
Beet pulp, enzymatically pre-digested	32.7	7.08	50.6717	20.0642	0.11	0.28	8.06792	1.0596	0.219842	1.41027	0.0594121	0.0299081	10.847	74.3796	9.76864	2.02676	13.0015	0.547731	0.275728
Wheat bran, raw	40.8	6.75	35.1421	19.4341	1.14	0.66	10.1964	1.75963	0.120224	2.10074	0.0871762	0.0139225	14.2781	71.4129	12.324	0.842018	14.713	0.61056	0.0975096
Wheat bran, raw	35.3	6.52	33.5953	18.9823	1.33	0.59	7.39966	1.20859	0.0407471	1.43093	0.0241786	1.30028	11.4044	64.8843	10.5976	0.357293	12.5472	0.212011	11.4016
Wheat bran, raw	19.8	6.55	45.772	21.5411	0.71	0.26	10.4228	2.04714	0.0962847	3.25827	0.0524537	0.117777	15.9947	65.164	12.7989	0.601978	20.3709	0.327944	0.736349
Wheat bran, raw	20.3	7.22	26.2182	13.0419	0.47	0.34	6.7157	1.16591	0.106322	1.08378	0.0806326	0.0153901	9.16773	73.2536	12.7175	1.15974	11.8217	0.879526	0.167872
Wheat bran, raw	27.1	7.05	28.3173	20.0139	0.56	0.34	4.23727	1.02268	0.418627	1.1826	0.115593	0.0226495	6.99942	60.5374	14.6109	5.98088	16.8957	1.65147	0.323591
Wheat bran, enzymatically pre-digested	50	6.29	89.9492	29.709	2.33	0.71	12.3125	2.62056	0.0972782	4.46714	0.0583923	0.0362238	19.5921	62.8442	13.3756	0.496518	22.8008	0.298041	0.18489
Wheat bran, enzymatically pre-digested	14.6	6.36	87.3404	25.9968	2.47	0.11	12.4437	2.68648	0.0823987	4.52307	0.0420117	0.0271515	19.8048	62.8316	13.5648	0.416055	22.8383	0.212129	0.137096
Wheat bran, enzymatically pre-digested	50	6.41	86.1316	14.8014	2.51	1.87	8.24373	1.13542	0.18658	4.7742	0.0512559	0.133601	14.5248	56.7563	7.81712	1.28456	32.8693	0.352886	0.919814
Wheat bran, enzymatically pre-digested	45.6	6.66	95.4552	19.8298	3.29	0.73	10.2434	1.22343	0.141693	3.4243	0.0911728	0.018896	15.1429	67.6449	8.07925	0.935708	22.6133	0.602084	0.124785
Wheat bran, enzymatically pre-digested	50	6.77	92.1799	26.9337	2.33	0.98	8.73153	1.25631	0.390086	2.88546	0.158341	0.0403918	13.4621	64.86	9.33219	2.89766	21.4339	1.1762	0.30004
Carrot pomace, raw	33	6.64	35.3461	13.4307	1.02	0.51	7.2073	1.95728	0.0771378	0.99127	0	0	10.233	70.432	19.1272	0.753815	9.687	0	0
Carrot pomace, raw	27.5	6.57	33.0311	13.8983	0.97	0.79	8.64674	1.66724	0.0655994	1.06622	0.0290599	0.0113549	11.4862	75.2793	14.5151	0.571114	9.28261	0.252998	0.0988568
Carrot pomace, raw	33.7	6.54	31.1679	12.0233	0.96	0.74	7.17673	1.09657	0.0992935	1.67166	0	0.0720637	10.1163	70.9421	10.8396	0.981518	16.5244	0	0.712351
Carrot pomace, raw	27.2	6.82	36.3739	13.9532	0.96	0.66	4.70358	1.38378	0.396539	0.82631	0	0.0128558	7.32306	64.2297	18.8962	5.41493	11.2837	0	0.175552
Carrot pomace, raw	22.8	7.06	32.4167	18.6998	0.89	0.53	4.83905	1.19072	0.301973	0.963414	0	0.023468	7.31863	66.1197	16.2697	4.12609	13.1639	0	0.320661
Carrot pomace, enzymatically pre-digested	50	6.29	75.2408	28.5671	0.3	0.6	15.087	1.5756	0.0511833	3.32356	0.0427183	0	20.0801	75.1343	7.84658	0.254896	16.5515	0.21274	0
Carrot pomace, enzymatically pre-digested	45.2	6.36	43.1997	24.395	0.21	0.67	12.1091	1.36	0.168428	2.93501	0.0650976	0	16.6377	72.7814	8.17422	1.01233	17.6408	0.391266	0
Carrot pomace, enzymatically pre-digested	36	6.58	47.8606	22.1596	0.14	0.26	13.0681	1.11508	0.0636901	1.75175	0.0367985	0.0307438	16.0661	81.3393	6.94056	0.396424	10.9034	0.229044	0.191358
Carrot pomace, enzymatically pre-digested	35.6	7.12	40.0289	22.5928	0.11	0.35	7.91821	0.810938	0.17208	1.27952	0.0812859	0.0192418	10.2813	77.0158	7.88752	1.67372	12.4451	0.790621	0.187154
Carrot pomace, enzymatically pre-digested	40.2	6.94	67.0681	26.2698	0.19	0.24	6.43347	1.06197	0.582247	1.37992	0.17509	0.0142373	9.64693	66.6893	11.0084	6.03557	14.3042	1.81498	0.147584
Brewer´s spent grains, raw	26	6.52	19.1341	10.5575	0.14	0.39	5.1732	0.587383	0.0326929	0.0557776	0.0509454	0	5.9	87.6814	9.95565	0.554117	0.945383	0.863482	0
Brewer´s spent grains, raw	16.2	6.79	13.8585	17.0902	0.23	0.48	5.5414	0.632226	0.0590128	0.59936	0.0570686	0	6.88907	80.4376	9.17724	0.856615	8.70016	0.828394	0
Brewer´s spent grains, raw	18	6.95	15.5001	16.564	0.25	0.18	5.39864	0.678103	0.0440781	0.588276	0.0681046	0.0409039	6.81811	79.1809	9.94562	0.646486	8.62814	0.998879	0.599931
Brewer´s spent grains, raw	9.9	7.46	16.0387	17.2731	0.2	0.4	2.87072	0.346079	0.114229	0.32627	0.106527	0.0108399	3.77466	76.0523	9.16847	3.0262	8.64368	2.82216	0.287175
Brewer´s spent grains, raw	13.1	7.27	13.2574	18.5793	0.31	0.29	2.61628	0.478358	0.161786	0.404978	0.117263	0.0124981	3.79116	69.01	12.6177	4.26745	10.6822	3.09306	0.329664
Brewer´s spent grains, enzymatically pre-digested	50	6.41	46.4726	17.9478	0.08	0.37	13.4229	1.17342	0.0704832	2.67184	0.0630402	0	17.4016	77.1356	6.74316	0.405038	15.354	0.362266	0
Brewer´s spent grains, enzymatically pre-digested	38.9	6.64	53.4578	24.9178	0.08	0.22	9.9842	0.96523	0.0330386	2.55156	0.052324	0	13.5864	73.487	7.10441	0.243175	18.7803	0.385122	0
Brewer´s spent grains, enzymatically pre-digested	33.8	6.91	68.3883	26.3396	0.16	0.14	11.3564	0.942324	0.071471	2.82431	0.0733142	0.0350219	15.3028	74.211	6.15785	0.467045	18.4562	0.47909	0.228859
Brewer´s spent grains, enzymatically pre-digested	32	7.17	49.9695	26.238	0.06	0.2	5.73711	0.62089	0.17333	1.21984	0.0738668	0	7.82504	73.3174	7.93466	2.21507	15.5889	0.94398	0
Brewer´s spent grains, enzymatically pre-digested	30.3	7.15	60.6338	27.6762	0.09	0.29	3.72044	0.49192	0.352294	1.01795	0.0850905	0	5.66769	65.6429	8.67937	6.21583	17.9606	1.50132	0
Cellulose, raw	17.4	6.86	2.84321	7.76346	0.05	0.02	1.38835	0.195194	0.0211497	0.129695	0.023548	0	1.75794	78.9761	11.1036	1.2031	7.37768	1.33952	0
Cellulose, raw	11.1	6.93	5.91336	7.74861	0.02	0.03	2.58784	0.280152	0.028418	0.184408	0.0351667	0	3.11598	83.0505	8.9908	0.912007	5.91813	1.12859	0
Cellulose, raw	7.4	7.42	3.53999	22.7022	0.01	0	1.26579	0.192503	0.0262505	0.111576	0.0381979	0.00791147	1.64223	77.0776	11.7221	1.59847	6.79418	2.32598	0.481752
Cellulose, raw	7.1	7.67	7.48765	12.3514	0.04	0.02	1.32106	0.185964	0.652657	0.157125	0.382434	0	2.69924	48.9419	6.88949	24.1793	5.82108	14.1682	0
Cellulose, raw	5.2	7.55	5.15714	14.4917	0.03	0.02	0.906129	0.149939	0.0644928	0.186805	0.0970038	0.00495992	1.40933	64.295	10.639	4.57613	13.2549	6.88298	0.351935
Lignocellulose, raw	16	6.81	8.91168	7.37943	0.02	0.03	2.56132	0.321727	0.0322753	0.137157	0.032592	0	3.08507	83.023	10.4285	1.04618	4.44583	1.05644	0
Lignocellulose, raw	11.3	7.16	21.7793	7.06796	0.02	0.04	2.76306	0.377252	0.0308455	0.183057	0.0330209	0	3.38724	81.5727	11.1375	0.910639	5.40432	0.974863	0
Lignocellulose, raw	17.7	6.97	8.11071	15.8919	0.04	0.04	1.95614	0.194922	0.0267042	0.0996755	0.024875	0.00745431	2.30977	84.6898	8.43902	1.15614	4.31538	1.07695	0.322729
Lignocellulose, raw	0	8.19	10.3719	16.2334	0.03	0.03	0.910296	0.198422	0.0425102	0.110616	0.116948	0	1.37879	66.0213	14.391	3.08315	8.02267	8.48192	0
Lignocellulose, raw	11.2	7.45	1.94101	17.1789	0.06	0.05	1.1046	0.202854	0.0912967	0.136279	0.112104	0.0173041	1.66444	66.3648	12.1875	5.48514	8.18769	6.73525	1.03964
Inulin, raw	26.7	6.49	93.6343	11.0097	1.29	1.16	4.04353	1.37945	0.0601033	0.534085	0.0389987	0	6.05617	66.7671	22.7776	0.992431	8.81886	0.64395	0
Inulin, raw	27.6	6.12	61.1541	7.14783	1.04	2.14	6.12583	1.98438	0.0510732	0.722616	0.0510491	0.0185472	8.9535	68.4183	22.1632	0.570427	8.07077	0.570158	0.20715
Inulin, raw	16.1	7.09	47.2375	11.7495	0.3	0.4	3.14465	0.702133	0.0237873	0.298174	0.036957	0.0235362	4.22924	74.355	16.6019	0.562449	7.0503	0.873845	0.556512
Inulin, raw	15.8	7.24	66.0785	13.6482	0.56	0.69	1.07696	0.520277	0.214417	0.212314	0	0	2.02397	53.2103	25.7058	10.5939	10.49	0	0
Inulin, raw	20.1	7.12	67.2411	8.71625	0.59	1.09	1.63552	0.547782	0.254334	0.299273	0.0961879	0.0127536	2.84585	57.4703	19.2484	8.93701	10.5161	3.37994	0.448147
Blank control (incubation without test substrate)	15.8	6.93		9.43438	0.02	0.03	2.2506	0.216314	0.0291716	0.158125	0.0296325	0	2.68384	83.8574	8.05986	1.08693	5.89174	1.10411	0
Blank control (incubation without test substrate)	11.5	6.95		7.99132	0.02	0.06	2.19353	0.196146	0.0252204	0.132804	0.0493127	0	2.59701	84.4636	7.55275	0.971131	5.11372	1.89882	0
Blank control (incubation without test substrate)	11	7.39		16.5033	0.03	0.02	1.09047	0.177481	0.0300375	0.121505	0.0432406	0.019898	1.48263	73.5496	11.9707	2.02596	8.19522	2.91648	1.34207
Blank control (incubation without test substrate)	3.5	8.2		14.2392	0.04	0.02	0.396994	0.10023	0.0597898	0.0738224	0	0	0.630836	62.9314	15.8884	9.47786	11.7023	0	0
Blank control (incubation without test substrate)	6	7.6		4.43462	0.04	0.01	0.650249	0.105677	0.0812278	0.118901	0	0.00256794	0.958623	67.8316	11.0238	8.47339	12.4033	0	0.267878
DFRm (non-sterile dried food residues with meat), raw	37.6	6.29	58.3725	23.629	1.96	1.65	13.3272	2.64835	0.07995	4.75943	0.0433725	0.0492847	20.9076	63.7433	12.6669	0.382397	22.7641	0.207449	0.235727
DFRm (non-sterile dried food residues with meat), raw	49.4	6.49	63.6615	22.0573	2.19	1.39	12.5956	2.65282	0.10805	5.21596	0.0653051	0.050884	20.6886	60.8817	12.8226	0.522268	25.2118	0.315657	0.245952
DFRm (non-sterile dried food residues with meat), raw	27.5	6.47	58.2036	23.7656	1.75	1.43	10.0282	1.34377	0.0492514	4.80728	0.0630974	0.177007	16.4686	60.8929	8.15958	0.299062	29.1905	0.383137	1.07481
DFRm (non-sterile dried food residues with meat), raw	29.7	6.94	57.3324	21.445	1.85	1.21	9.11168	1.76352	0.119429	3.9176	0.0707631	0.0314948	15.0145	60.6859	11.7455	0.795425	26.0921	0.471299	0.209763
DFRm (non-sterile dried food residues with meat), raw	47.1	6.74	55.5004	22.4224	2.35	1.49	6.02198	1.49558	0.973236	3.77834	0.188093	0.0625254	12.5198	48.0998	11.9458	7.7736	30.179	1.50237	0.499414
DFRm (non-sterile dried food residues with meat), enzymatically pre-digested	50	6.6	71.2912	25.4088	0.08	0.4	17.0594	1.46184	0.038681	4.11922	0.088164	0	22.7673	74.9294	6.42078	0.169897	18.0927	0.387239	0
DFRm (non-sterile dried food residues with meat), enzymatically pre-digested	40	6.49	81.9164	25.5137	0.05	0.53	11.3616	0.732845	0.0588243	2.58563	0.0683264	0	14.8072	76.7301	4.94923	0.397267	17.4619	0.461439	0
DFRm (non-sterile dried food residues with meat), enzymatically pre-digested	28.7	6.9	85.5217	17.7184	0.16	0.29	8.10192	0.460843	0.0361059	0.930867	0.0223177	0.0188852	9.57094	84.6513	4.81502	0.377245	9.72597	0.233182	0.197318
DFRm (non-sterile dried food residues with meat), enzymatically pre-digested	31.7	7.31	72.9771	18.9484	0.08	0.27	5.92411	0.390455	0.0823596	0.953449	0.0736549	0	7.42403	79.7964	5.25934	1.10937	12.8427	0.992115	0
DFRm (non-sterile dried food residues with meat), enzymatically pre-digested	33.4	6.97	63.5131	25.3583	0.09	0.11	5.99906	0.952271	0.877875	2.54429	0.223739	0.0183475	10.6156	56.5118	8.9705	8.26968	23.9675	2.10765	0.172836
